# Supplementary material for: Targeting Melanoma-Initiating Cells by Caffeine: In Silico and In Vitro Approaches
Source: Molecules. 2021 Jun 13;26(12):3619. doi: 10.3390/molecules26123619 (PMC8231844; doi:10.3390/molecules26123619)
Supplement: Supplementary file 1 [file molecules-26-03619-s001.zip]

Archive with 1 entries (1 files):
- molecules-1236169-supplementary.pdf
